# Supplementary material for: Linking FANTOM5 CAGE peaks to annotations with CAGEscan
Source: Sci Data. 2017 Oct 3;4:170147. doi: 10.1038/sdata.2017.147 (PMC5625555; doi:10.1038/sdata.2017.147)
Supplement: Supplementary file 1 [file sdata2017147-isa1.zip]

Archive with 3 entries (3 files):
- i_Investigation.txt
- s_study_Plessy.txt
- a_assay_Plessy.txt
