# Supplementary material for: Linking FANTOM5 CAGE peaks to annotations with CAGEscan
Source: Sci Data. 2017 Oct 3;4:170147. doi: 10.1038/sdata.2017.147 (PMC5625555; doi:10.1038/sdata.2017.147)
Supplement: Supplementary file 1 [file sdata2017147-isa1.zip › i_Investigation.txt]

# Investigation File generated for Scientific Data with Investigation File Authoring Tool version 0.1.0 on 01/09/2017 - This metadata file is CC0
ONTOLOGY SOURCE REFERENCE
Term Source Name	BAO	NCBITAXON	BTO	CL	CLO	OBI	UBERON
Term Source File	http://data.bioontology.org/ontologies/BAO	http://data.bioontology.org/ontologies/NCBITAXON	http://data.bioontology.org/ontologies/BTO	http://data.bioontology.org/ontologies/CL	http://data.bioontology.org/ontologies/CLO	http://data.bioontology.org/ontologies/OBI	http://data.bioontology.org/ontologies/UBERON
Term Source Version	2.0	2016AB	unknown	releases/2015-08-08	2.1.106	2014-08-18	releases/2014-06-15
Term Source Description	BioAssay Ontology	National Center for Biotechnology Information (NCBI) Organismal Classification	BRENDA Tissue and Enzyme Source Ontology	Cell Ontology	Cell Line Ontology	Ontology for Biomedical Investigations	Uber Anatomy Ontology
INVESTIGATION
Investigation Identifier
Investigation Title
Investigation Description
Investigation Submission Date
Investigation Public Release Date
INVESTIGATION PUBLICATIONS
Investigation PubMed ID
Investigation Publication DOI
Investigation Publication Author List
Investigation Publication Title
Investigation Publication Status
Investigation Publication Status Term Accession Number
Investigation Publication Status Term Source REF
INVESTIGATION CONTACTS
Investigation Person Last Name
Investigation Person Mid Initials
Investigation Person First Name
Investigation Person Address
Investigation Person Phone
Investigation Person Fax
Investigation Person Email
Investigation Person Affiliation
Investigation Person Roles
Investigation Person Roles Term Accession Number
Investigation Person Roles Term Source REF
STUDY
Study Identifier	10.1038/sdata.2017.147
Study Title	Linking FANTOM5 CAGE peaks to annotations with CAGEscan
Study Submission Date	11/04/2017
Study Public Release Date	03/10/2017
Study Description	http://www.nature.com/articles/sdata2017147#abstract
Study File Name	s_study_Plessy.txt
Comment[Subject Keywords]	///;//
Comment[Manuscript Licence]	CC BY-4.0
Comment[Experimental Metadata Licence]	CC0
Comment[Supplementary Information File Name]	
Comment[Supplementary Information File Type]	x-zip-compressed
Comment[Supplementary Information File URL]	http://www.nature.com/articles/sdata2017147#supplementary-information
Comment[Data Repository]	DNA DataBank of Japan
Comment[Data Record Accession]	DRA005606
Comment[Data Record URI]	http://trace.ddbj.nig.ac.jp/DRASearch/submission?acc=DRA005606
STUDY DESIGN DESCRIPTORS
Study Design Type	parallel group design	organism part comparison design
Study Design Type Term Accession Number	OBI:0500006	OBI:0001422
Study Design Type Term Source REF	OBI	OBI
STUDY PUBLICATIONS
Study PubMed ID
Study Publication DOI
Study Publication Author List
Study Publication Title
Study Publication Status
Study Publication Status Term Accession Number
Study Publication Status Term Source REF
STUDY FACTORS
Study Factor Name	tissue origin
Study Factor Type	tissue
Study Factor Type Term Accession Number	UBERON:0000479
Study Factor Type Term Source REF	UBERON
STUDY ASSAYS
Study Assay Measurement Type	transcription profiling assay
Study Assay Measurement Type Term Accession Number	OBI:0000424
Study Assay Measurement Type Term Source REF	OBI
Study Assay Technology Type	cap analysis of gene expression 
Study Assay Technology Type Term Accession Number	OBI:0001674
Study Assay Technology Type Term Source REF	OBI
Study Assay Technology Platform	""
Study Assay File Name	a_assay_Plessy.txt
STUDY PROTOCOLS
Study Protocol Name	Sample description	CAGE sequencing
Study Protocol Type	selection	RNA sequencing
Study Protocol Type Term Accession Number	OBI:0001928	OBI:0001177
Study Protocol Type Term Source REF	OBI	OBI
Study Protocol Description		
Study Protocol URI	""	""
Study Protocol Version		
Study Protocol Parameters Name	""	instrument
Study Protocol Parameters Name Term Accession Number	""	""
Study Protocol Parameters Name Term Source REF	""	""
Study Protocol Components Name	""	""
Study Protocol Components Type	""	""
Study Protocol Components Type Term Accession Number	""	""
Study Protocol Components Type Term Source REF	""	""
STUDY CONTACTS
Study Person Last Name	Bertin	Mendez	Hasegawa	Lizio	Abugessaisa	Severin	Sakai-Ohno	Lassmann	Kasukawa	Kawaji	Hayashizaki	Forrest	Carninci	Plessy
Study Person First Name	Nicolas	Mickaël	Akira	Marina	Imad	Jessica	Mizuho	Timo	Takeya	Hideya	Yoshihide	Alistair R. R.	Piero	Charles
Study Person Mid Initials														
Study Person Email	""	""	""	""	""	""	""	""	""	""	""	""	""	plessy@riken.jp
Study Person Phone														
Study Person Fax														
Study Person Address														
Study Person Affiliation	RIKEN Center for Life Science Technologies, Division of Genomics Technologies, Yokohama 230-0045, Japan	RIKEN Center for Life Science Technologies, Division of Genomics Technologies, Yokohama 230-0045, Japan	RIKEN Center for Life Science Technologies, Division of Genomics Technologies, Yokohama 230-0045, Japan	RIKEN Center for Life Science Technologies, Division of Genomics Technologies, Yokohama 230-0045, Japan	RIKEN Center for Life Science Technologies, Division of Genomics Technologies, Yokohama 230-0045, Japan	RIKEN Center for Life Science Technologies, Division of Genomics Technologies, Yokohama 230-0045, Japan	RIKEN Center for Life Science Technologies, Division of Genomics Technologies, Yokohama 230-0045, Japan	RIKEN Center for Life Science Technologies, Division of Genomics Technologies, Yokohama 230-0045, Japan	RIKEN Center for Life Science Technologies, Division of Genomics Technologies, Yokohama 230-0045, Japan	RIKEN Center for Life Science Technologies, Division of Genomics Technologies, Yokohama 230-0045, Japan	RIKEN Omics Science Center, Yokohama 230-0045, Japan	RIKEN Center for Life Science Technologies, Division of Genomics Technologies, Yokohama 230-0045, Japan	RIKEN Center for Life Science Technologies, Division of Genomics Technologies, Yokohama 230-0045, Japan	RIKEN Center for Life Science Technologies, Division of Genomics Technologies, Yokohama 230-0045, Japan
Study Person Roles														
Study Person Roles Term Accession Number														
Study Person Roles Term Source REF														
Comment[Study Person ORCID]	0000-0002-9835-9606			0000-0001-7337-7325	0000-0001-7458-801X					0000-0002-0575-0308				0000-0001-7410-6295
Comment[Funder]														
Comment[FundRef ID]														
Comment[Funder Term Source REF]														
Comment[Grant Identifier]														
