# Supplementary material for: Linking FANTOM5 CAGE peaks to annotations with CAGEscan
Source: Sci Data. 2017 Oct 3;4:170147. doi: 10.1038/sdata.2017.147 (PMC5625555; doi:10.1038/sdata.2017.147)
Supplement: Supplementary file 1 [file sdata2017147-isa1.zip › s_study_Plessy.txt]

Source Name	Material Type	Term Source REF	Term Accession Number	Characteristics[organism]	Term Source REF	Term Accession Number	Characteristics[organism part]	Term Source REF	Term Accession Number	Characteristics[cell line]	Term Source REF	Term Accession Number	Protocol REF	Sample Name	Factor Value[tissue origin]
SABiosciences XpressRef Human Universal Total RNA, pool1	RNA	BAO	BAO:0000270	Homo sapiens	NCBITAXON	NCBITaxon:9606							Sample description	10002-101A5	human
brain, adult, pool1	RNA	BAO	BAO:0000270	Homo sapiens	NCBITAXON	NCBITaxon:9606	brain	UBERON	UBERON:0000955				Sample description	10012-101C3	brain
heart, adult, pool1	RNA	BAO	BAO:0000270	Homo sapiens	NCBITAXON	NCBITaxon:9606	heart	UBERON	UBERON:0000948				Sample description	10016-101C7	heart
testis, adult, pool1	RNA	BAO	BAO:0000270	Homo sapiens	NCBITAXON	NCBITaxon:9606	testis	UBERON	UBERON:0000473				Sample description	10026-101D8	testis
retina, adult, pool1	RNA	BAO	BAO:0000270	Homo sapiens	NCBITAXON	NCBITaxon:9606	retina	UBERON	UBERON:0000966				Sample description	10030-101E3	retina
Smooth Muscle Cells - Aortic, donor0	RNA	BAO	BAO:0000270	Homo sapiens	NCBITAXON	NCBITaxon:9606	aortic smooth muscle cell	BTO	BTO:0004577				Sample description	11210-116A4	aortic smooth muscle cell
Whole blood donor090325, donation1	RNA	BAO	BAO:0000270	Homo sapiens	NCBITAXON	NCBITaxon:9606	blood	UBERON	UBERON:0000178				Sample description	12176-128I7	blood
lung, adult, pool1	RNA	BAO	BAO:0000270	Homo sapiens	NCBITAXON	NCBITaxon:9606	lung	UBERON	UBERON:0002048				Sample description	10019-101D1	lung
prostate, adult, pool1	RNA	BAO	BAO:0000270	Homo sapiens	NCBITAXON	NCBITaxon:9606	prostate gland	UBERON	UBERON:0002367				Sample description	10022-101D4	prostate gland
spleen, adult, pool1	RNA	BAO	BAO:0000270	Homo sapiens	NCBITAXON	NCBITaxon:9606	spleen	UBERON	UBERON:0002106				Sample description	10025-101D7	spleen
medial frontal gyrus, adult, donor10252	RNA	BAO	BAO:0000270	Homo sapiens	NCBITAXON	NCBITaxon:9606	middle frontal gyrus	UBERON	UBERON:0002702				Sample description	10150-102I6	middle frontal gyrus
amygdala, adult, donor10252	RNA	BAO	BAO:0000270	Homo sapiens	NCBITAXON	NCBITaxon:9606	amygdala	UBERON	UBERON:0001876				Sample description	10151-102I7	amygdala
hippocampus, adult, donor10252	RNA	BAO	BAO:0000270	Homo sapiens	NCBITAXON	NCBITaxon:9606	hippocampal formation	UBERON	UBERON:0002421				Sample description	10153-102I9	hippocampal formation
thalamus, adult, donor10252	RNA	BAO	BAO:0000270	Homo sapiens	NCBITAXON	NCBITaxon:9606	thalamus	BTO	BTO:0001365				Sample description	10154-103A1	thalamus
medulla oblongata, adult, donor10252	RNA	BAO	BAO:0000270	Homo sapiens	NCBITAXON	NCBITaxon:9606	medulla oblongata	UBERON	UBERON:0001896				Sample description	10155-103A2	medulla oblongata
parietal lobe, adult, donor10252	RNA	BAO	BAO:0000270	Homo sapiens	NCBITAXON	NCBITaxon:9606	parietal lobe	UBERON	UBERON:0001872				Sample description	10157-103A4	parietal lobe
substantia nigra, adult, donor10252	RNA	BAO	BAO:0000270	Homo sapiens	NCBITAXON	NCBITaxon:9606	substantia nigra	UBERON	UBERON:0002038				Sample description	10158-103A5	substantia nigra
spinal cord, adult, donor10252	RNA	BAO	BAO:0000270	Homo sapiens	NCBITAXON	NCBITaxon:9606	spinal cord	UBERON	UBERON:0002240				Sample description	10159-103A6	spinal cord
pineal gland, adult, donor10252	RNA	BAO	BAO:0000270	Homo sapiens	NCBITAXON	NCBITaxon:9606	pineal body	UBERON	UBERON:0001905				Sample description	10160-103A7	pineal body
globus pallidus, adult, donor10252	RNA	BAO	BAO:0000270	Homo sapiens	NCBITAXON	NCBITaxon:9606	globus pallidus	UBERON	UBERON:0001875				Sample description	10161-103A8	globus pallidus
pituitary gland, adult, donor10252	RNA	BAO	BAO:0000270	Homo sapiens	NCBITAXON	NCBITaxon:9606	pituitary gland	UBERON	UBERON:0000007				Sample description	10162-103A9	pituitary gland
occipital cortex, adult, donor10252	RNA	BAO	BAO:0000270	Homo sapiens	NCBITAXON	NCBITaxon:9606	occipital cortex	UBERON	UBERON:0016540				Sample description	10163-103B1	occipital cortex
caudate nucleus, adult, donor10252	RNA	BAO	BAO:0000270	Homo sapiens	NCBITAXON	NCBITaxon:9606	caudate nucleus	UBERON	UBERON:0001873				Sample description	10164-103B2	caudate nucleus
locus coeruleus, adult, donor10252	RNA	BAO	BAO:0000270	Homo sapiens	NCBITAXON	NCBITaxon:9606	locus ceruleus	UBERON	UBERON:0002148				Sample description	10165-103B3	locus ceruleus
cerebellum, adult, donor10252	RNA	BAO	BAO:0000270	Homo sapiens	NCBITAXON	NCBITaxon:9606	cerebellum	UBERON	UBERON:0002037				Sample description	10166-103B4	cerebellum
Endothelial Cells - Aortic, donor0	RNA	BAO	BAO:0000270	Homo sapiens	NCBITAXON	NCBITaxon:9606	aortic endothelial cell	BTO	BTO:0003245				Sample description	11207-116A1	aortic endothelial cell
Fibroblast - Gingival, donor4 _GFH2	RNA	BAO	BAO:0000270	Homo sapiens	NCBITAXON	NCBITaxon:9606	gingival fibroblast	BTO	BTO:0004138				Sample description	11222-116B7	gingival fibroblast
CD14-positive Monocytes, donor1	RNA	BAO	BAO:0000270	Homo sapiens	NCBITAXON	NCBITaxon:9606	CD14-positive monocyte	CL	CL:0001054				Sample description	11224-116B9	CD14-positive monocyte
CD14-positive monocyte derived endothelial progenitor cells, donor1	RNA	BAO	BAO:0000270	Homo sapiens	NCBITAXON	NCBITaxon:9606	endothelial progenitor cell	BTO	BTO:0004093				Sample description	11229-116C5	endothelial progenitor cell
Fibroblast - Aortic Adventitial, donor1	RNA	BAO	BAO:0000270	Homo sapiens	NCBITAXON	NCBITaxon:9606	aortic adventitial fibroblast	BTO	BTO:0005640				Sample description	11245-116E3	aortic adventitial fibroblast
Intestinal epithelial cells, donor1	RNA	BAO	BAO:0000270	Homo sapiens	NCBITAXON	NCBITaxon:9606	intestinal epithelial cell	CL	CL:0002563				Sample description	11246-116E4	intestinal epithelial cell
Mesothelial Cells, donor1	RNA	BAO	BAO:0000270	Homo sapiens	NCBITAXON	NCBITaxon:9606	mesothelium	BTO	BTO:0002422				Sample description	11247-116E5	mesothelium
Anulus Pulposus Cell, donor1	RNA	BAO	BAO:0000270	Homo sapiens	NCBITAXON	NCBITaxon:9606	annulus pulposus cell	CL	CL:0002602				Sample description	11248-116E6	annulus pulposus cell
Pancreatic stromal cells, donor1	RNA	BAO	BAO:0000270	Homo sapiens	NCBITAXON	NCBITaxon:9606	stroma of pancreas	UBERON	UBERON:0018234				Sample description	11249-116E7	stroma of pancreas
Small Airway Epithelial Cells, donor1	RNA	BAO	BAO:0000270	Homo sapiens	NCBITAXON	NCBITaxon:9606	respiratory epithelial cell	BTO	BTO:0004533				Sample description	11256-116F5	respiratory epithelial cell
Mammary Epithelial Cell, donor1	RNA	BAO	BAO:0000270	Homo sapiens	NCBITAXON	NCBITaxon:9606	mammary epithelial cell	BTO	BTO:0004300				Sample description	11273-116H4	mammary epithelial cell
Placental Epithelial Cells, donor1	RNA	BAO	BAO:0000270	Homo sapiens	NCBITAXON	NCBITaxon:9606	placental epithelial cell	CL	CL:0002577				Sample description	11278-116H9	placental epithelial cell
Skeletal muscle cells differentiated into Myotubes - multinucleated, donor1	RNA	BAO	BAO:0000270	Homo sapiens	NCBITAXON	NCBITaxon:9606	skeletal muscle cell	BTO	BTO:0004392				Sample description	11282-116I4	skeletal muscle cell
Preadipocyte - omental, donor1	RNA	BAO	BAO:0000270	Homo sapiens	NCBITAXON	NCBITaxon:9606	omentum preadipocyte	CL	CL:0002579				Sample description	11468-119C1	omentum preadipocyte
Mast cell - stimulated, donor1	RNA	BAO	BAO:0000270	Homo sapiens	NCBITAXON	NCBITaxon:9606	mast cell	BTO	BTO:0000830				Sample description	11487-119E2	mast cell
renal cell carcinoma cell line:OS-RC-2	RNA	BAO	BAO:0000270	Homo sapiens	NCBITAXON	NCBITaxon:9606				renal cell carcinoma cell line	BTO	BTO:0000383	Sample description	10411-106B6	renal cell carcinoma cell line
malignant trichilemmal cyst cell line:DJM-1	RNA	BAO	BAO:0000270	Homo sapiens	NCBITAXON	NCBITaxon:9606				immortal human skin-derived cell line cell	CLO	CLO:0000438	Sample description	10412-106B7	immortal human skin-derived cell line cell
maxillary sinus tumor cell line:HSQ-89	RNA	BAO	BAO:0000270	Homo sapiens	NCBITAXON	NCBITaxon:9606				maxillary sinus tumor cell line			Sample description	10414-106B9	maxillary sinus tumor cell line
epidermoid carcinoma cell line:Ca Ski	RNA	BAO	BAO:0000270	Homo sapiens	NCBITAXON	NCBITaxon:9606				immortal human uterine cervix-derived cell line cell	CLO	CLO:0000596	Sample description	10431-106D8	immortal human uterine cervix-derived cell line cell
signet ring carcinoma cell line:Kato III	RNA	BAO	BAO:0000270	Homo sapiens	NCBITAXON	NCBITaxon:9606				gastric signet ring cell adenocarcinoma	CLO	DOID:8025	Sample description	10436-106E4	gastric signet ring cell adenocarcinoma
schwannoma cell line:HS-PSS	RNA	BAO	BAO:0000270	Homo sapiens	NCBITAXON	NCBITaxon:9606				neurilemoma cell line	BTO	BTO:0003225	Sample description	10442-106F1	neurilemoma cell line
glioblastoma cell line:A172	RNA	BAO	BAO:0000270	Homo sapiens	NCBITAXON	NCBITaxon:9606				glioblastoma cell line	BTO	BTO:0001530	Sample description	10444-106F3	glioblastoma cell line
chronic myelogenous leukemia cell line:K562	RNA	BAO	BAO:0000270	Homo sapiens	NCBITAXON	NCBITaxon:9606				chronic myeloid leukemia cell line	BTO	BTO:0002580	Sample description	10454-106G4	chronic myeloid leukemia cell line
acute lymphoblastic leukemia cell line:Jurkat	RNA	BAO	BAO:0000270	Homo sapiens	NCBITAXON	NCBITaxon:9606				acute lymphoblastic leukemia cell line	BTO	BTO:0002144	Sample description	10464-106H5	acute lymphoblastic leukemia cell line
neuroblastoma cell line:CHP-134	RNA	BAO	BAO:0000270	Homo sapiens	NCBITAXON	NCBITaxon:9606				neuroblastoma cell line	BTO	BTO:0000932	Sample description	10508-107D4	neuroblastoma cell line
cervical cancer cell line:D98-AH2	RNA	BAO	BAO:0000270	Homo sapiens	NCBITAXON	NCBITaxon:9606				cervical cancer cell line	BTO	BTO:0001967	Sample description	10552-107I3	cervical cancer cell line
osteosarcoma cell line:HS-Os-1	RNA	BAO	BAO:0000270	Homo sapiens	NCBITAXON	NCBITaxon:9606				osteosarcoma cell line	BTO	BTO:0000407	Sample description	10558-107I9	osteosarcoma cell line
extraskeletal myxoid chondrosarcoma cell line:H-EMC-SS	RNA	BAO	BAO:0000270	Homo sapiens	NCBITAXON	NCBITaxon:9606				chondrosarcoma cell line	BTO	BTO:0001574	Sample description	10410-106B5	chondrosarcoma cell line
synovial sarcoma cell line:HS-SY-II	RNA	BAO	BAO:0000270	Homo sapiens	NCBITAXON	NCBITaxon:9606				synovial sarcoma cell	BTO	BTO:0001824	Sample description	10441-106E9	synovial sarcoma cell
myeloma cell line:PCM6	RNA	BAO	BAO:0000270	Homo sapiens	NCBITAXON	NCBITaxon:9606				myeloma cell line	BTO	BTO:0000899	Sample description	10474-106I6	myeloma cell line
splenic lymphoma with villous lymphocytes cell line:SLVL	RNA	BAO	BAO:0000270	Homo sapiens	NCBITAXON	NCBITaxon:9606				lymphocytic leukemia cell line	BTO	BTO:0000741	Sample description	10424-106D1	lymphocytic leukemia cell line
