# Supplementary material for: Linking FANTOM5 CAGE peaks to annotations with CAGEscan
Source: Sci Data. 2017 Oct 3;4:170147. doi: 10.1038/sdata.2017.147 (PMC5625555; doi:10.1038/sdata.2017.147)
Supplement: Supplementary file 1 [file sdata2017147-isa1.zip › a_assay_Plessy.txt]

Sample Name	Protocol REF	Parameter Value[instrument]	Assay Name	Raw Data File	Comment[Data Repository]	Comment[Data Record Accession]	Comment[Data Record URI]	Factor Value[tissue origin]
10002-101A5	CAGE sequencing	Illumina Genome Analyzer IIx	10002-101A5_NCig10013	DRX082686	DNA DataBank of Japan	DRA005606	http://trace.ddbj.nig.ac.jp/DRASearch/submission?acc=DRA005606	human
10012-101C3	CAGE sequencing	Illumina Genome Analyzer IIx	10012-101C3_NCig10014	DRX082687	DNA DataBank of Japan	DRA005606	http://trace.ddbj.nig.ac.jp/DRASearch/submission?acc=DRA005606	brain
10016-101C7	CAGE sequencing	Illumina Genome Analyzer IIx	10016-101C7_NCig10015	DRX082688	DNA DataBank of Japan	DRA005606	http://trace.ddbj.nig.ac.jp/DRASearch/submission?acc=DRA005606	heart
10026-101D8	CAGE sequencing	Illumina Genome Analyzer IIx	10026-101D8_NCig10016	DRX082689	DNA DataBank of Japan	DRA005606	http://trace.ddbj.nig.ac.jp/DRASearch/submission?acc=DRA005606	testis
10030-101E3	CAGE sequencing	Illumina Genome Analyzer IIx	10030-101E3_NCig10017	DRX082690	DNA DataBank of Japan	DRA005606	http://trace.ddbj.nig.ac.jp/DRASearch/submission?acc=DRA005606	retina
11210-116A4	CAGE sequencing	Illumina Genome Analyzer IIx	11210-116A4_NCig10018	DRX082691	DNA DataBank of Japan	DRA005606	http://trace.ddbj.nig.ac.jp/DRASearch/submission?acc=DRA005606	aortic smooth muscle cell
12176-128I7	CAGE sequencing	Illumina Genome Analyzer IIx	12176-128I7_NCig10019	DRX082692	DNA DataBank of Japan	DRA005606	http://trace.ddbj.nig.ac.jp/DRASearch/submission?acc=DRA005606	blood
10019-101D1	CAGE sequencing	Illumina Genome Analyzer IIx	10019-101D1_NCig10020	DRX082693	DNA DataBank of Japan	DRA005606	http://trace.ddbj.nig.ac.jp/DRASearch/submission?acc=DRA005606	lung
10022-101D4	CAGE sequencing	Illumina Genome Analyzer IIx	10022-101D4_NCig10021	DRX082694	DNA DataBank of Japan	DRA005606	http://trace.ddbj.nig.ac.jp/DRASearch/submission?acc=DRA005606	prostate gland
10025-101D7	CAGE sequencing	Illumina Genome Analyzer IIx	10025-101D7_NCig10022	DRX082695	DNA DataBank of Japan	DRA005606	http://trace.ddbj.nig.ac.jp/DRASearch/submission?acc=DRA005606	spleen
10150-102I6	CAGE sequencing	Illumina Genome Analyzer IIx	10150-102I6_NCig10023	DRX082696	DNA DataBank of Japan	DRA005606	http://trace.ddbj.nig.ac.jp/DRASearch/submission?acc=DRA005606	middle frontal gyrus
10151-102I7	CAGE sequencing	Illumina Genome Analyzer IIx	10151-102I7_NCig10024	DRX082697	DNA DataBank of Japan	DRA005606	http://trace.ddbj.nig.ac.jp/DRASearch/submission?acc=DRA005606	amygdala
10153-102I9	CAGE sequencing	Illumina Genome Analyzer IIx	10153-102I9_NCig10025	DRX082698	DNA DataBank of Japan	DRA005606	http://trace.ddbj.nig.ac.jp/DRASearch/submission?acc=DRA005606	hippocampal formation
10154-103A1	CAGE sequencing	Illumina Genome Analyzer IIx	10154-103A1_NCig10026	DRX082699	DNA DataBank of Japan	DRA005606	http://trace.ddbj.nig.ac.jp/DRASearch/submission?acc=DRA005606	thalamus
10155-103A2	CAGE sequencing	Illumina Genome Analyzer IIx	10155-103A2_NCig10027	DRX082700	DNA DataBank of Japan	DRA005606	http://trace.ddbj.nig.ac.jp/DRASearch/submission?acc=DRA005606	medulla oblongata
10157-103A4	CAGE sequencing	Illumina Genome Analyzer IIx	10157-103A4_NCig10028	DRX082701	DNA DataBank of Japan	DRA005606	http://trace.ddbj.nig.ac.jp/DRASearch/submission?acc=DRA005606	parietal lobe
10158-103A5	CAGE sequencing	Illumina Genome Analyzer IIx	10158-103A5_NCig10029	DRX082702	DNA DataBank of Japan	DRA005606	http://trace.ddbj.nig.ac.jp/DRASearch/submission?acc=DRA005606	substantia nigra
10159-103A6	CAGE sequencing	Illumina Genome Analyzer IIx	10159-103A6_NCig10030	DRX082703	DNA DataBank of Japan	DRA005606	http://trace.ddbj.nig.ac.jp/DRASearch/submission?acc=DRA005606	spinal cord
10160-103A7	CAGE sequencing	Illumina Genome Analyzer IIx	10160-103A7_NCig10031	DRX082704	DNA DataBank of Japan	DRA005606	http://trace.ddbj.nig.ac.jp/DRASearch/submission?acc=DRA005606	pineal body
10161-103A8	CAGE sequencing	Illumina Genome Analyzer IIx	10161-103A8_NCig10032	DRX082705	DNA DataBank of Japan	DRA005606	http://trace.ddbj.nig.ac.jp/DRASearch/submission?acc=DRA005606	globus pallidus
10162-103A9	CAGE sequencing	Illumina Genome Analyzer IIx	10162-103A9_NCig10033	DRX082706	DNA DataBank of Japan	DRA005606	http://trace.ddbj.nig.ac.jp/DRASearch/submission?acc=DRA005606	pituitary gland
10163-103B1	CAGE sequencing	Illumina Genome Analyzer IIx	10163-103B1_NCig10034	DRX082707	DNA DataBank of Japan	DRA005606	http://trace.ddbj.nig.ac.jp/DRASearch/submission?acc=DRA005606	occipital cortex
10164-103B2	CAGE sequencing	Illumina Genome Analyzer IIx	10164-103B2_NCig10035	DRX082708	DNA DataBank of Japan	DRA005606	http://trace.ddbj.nig.ac.jp/DRASearch/submission?acc=DRA005606	caudate nucleus
10165-103B3	CAGE sequencing	Illumina Genome Analyzer IIx	10165-103B3_NCig10036	DRX082709	DNA DataBank of Japan	DRA005606	http://trace.ddbj.nig.ac.jp/DRASearch/submission?acc=DRA005606	locus ceruleus
10166-103B4	CAGE sequencing	Illumina Genome Analyzer IIx	10166-103B4_NCig10037	DRX082710	DNA DataBank of Japan	DRA005606	http://trace.ddbj.nig.ac.jp/DRASearch/submission?acc=DRA005606	cerebellum
11207-116A1	CAGE sequencing	Illumina Genome Analyzer IIx	11207-116A1_NCig10038	DRX082711	DNA DataBank of Japan	DRA005606	http://trace.ddbj.nig.ac.jp/DRASearch/submission?acc=DRA005606	aortic endothelial cell
11222-116B7	CAGE sequencing	Illumina Genome Analyzer IIx	11222-116B7_NCig10039	DRX082712	DNA DataBank of Japan	DRA005606	http://trace.ddbj.nig.ac.jp/DRASearch/submission?acc=DRA005606	gingival fibroblast
11224-116B9	CAGE sequencing	Illumina Genome Analyzer IIx	11224-116B9_NCig10040	DRX082713	DNA DataBank of Japan	DRA005606	http://trace.ddbj.nig.ac.jp/DRASearch/submission?acc=DRA005606	CD14-positive monocyte
11229-116C5	CAGE sequencing	Illumina Genome Analyzer IIx	11229-116C5_NCig10041	DRX082714	DNA DataBank of Japan	DRA005606	http://trace.ddbj.nig.ac.jp/DRASearch/submission?acc=DRA005606	endothelial progenitor cell
11245-116E3	CAGE sequencing	Illumina Genome Analyzer IIx	11245-116E3_NCig10042	DRX082715	DNA DataBank of Japan	DRA005606	http://trace.ddbj.nig.ac.jp/DRASearch/submission?acc=DRA005606	aortic adventitial fibroblast
11246-116E4	CAGE sequencing	Illumina Genome Analyzer IIx	11246-116E4_NCig10043	DRX082716	DNA DataBank of Japan	DRA005606	http://trace.ddbj.nig.ac.jp/DRASearch/submission?acc=DRA005606	intestinal epithelial cell
11247-116E5	CAGE sequencing	Illumina Genome Analyzer IIx	11247-116E5_NCig10044	DRX082717	DNA DataBank of Japan	DRA005606	http://trace.ddbj.nig.ac.jp/DRASearch/submission?acc=DRA005606	mesothelium
11248-116E6	CAGE sequencing	Illumina Genome Analyzer IIx	11248-116E6_NCig10045	DRX082718	DNA DataBank of Japan	DRA005606	http://trace.ddbj.nig.ac.jp/DRASearch/submission?acc=DRA005606	annulus pulposus cell
11249-116E7	CAGE sequencing	Illumina Genome Analyzer IIx	11249-116E7_NCig10046	DRX082719	DNA DataBank of Japan	DRA005606	http://trace.ddbj.nig.ac.jp/DRASearch/submission?acc=DRA005606	stroma of pancreas
11256-116F5	CAGE sequencing	Illumina Genome Analyzer IIx	11256-116F5_NCig10047	DRX082720	DNA DataBank of Japan	DRA005606	http://trace.ddbj.nig.ac.jp/DRASearch/submission?acc=DRA005606	respiratory epithelial cell
11273-116H4	CAGE sequencing	Illumina Genome Analyzer IIx	11273-116H4_NCig10048	DRX082721	DNA DataBank of Japan	DRA005606	http://trace.ddbj.nig.ac.jp/DRASearch/submission?acc=DRA005606	mammary epithelial cell
11278-116H9	CAGE sequencing	Illumina Genome Analyzer IIx	11278-116H9_NCig10049	DRX082722	DNA DataBank of Japan	DRA005606	http://trace.ddbj.nig.ac.jp/DRASearch/submission?acc=DRA005606	placental epithelial cell
11282-116I4	CAGE sequencing	Illumina Genome Analyzer IIx	11282-116I4_NCig10050	DRX082723	DNA DataBank of Japan	DRA005606	http://trace.ddbj.nig.ac.jp/DRASearch/submission?acc=DRA005606	skeletal muscle cell
11468-119C1	CAGE sequencing	Illumina Genome Analyzer IIx	11468-119C1_NCig10051	DRX082724	DNA DataBank of Japan	DRA005606	http://trace.ddbj.nig.ac.jp/DRASearch/submission?acc=DRA005606	omentum preadipocyte
11487-119E2	CAGE sequencing	Illumina Genome Analyzer IIx	11487-119E2_NCig10052	DRX082725	DNA DataBank of Japan	DRA005606	http://trace.ddbj.nig.ac.jp/DRASearch/submission?acc=DRA005606	mast cell
10411-106B6	CAGE sequencing	Illumina Genome Analyzer IIx	10411-106B6_NCig10053	DRX082726	DNA DataBank of Japan	DRA005606	http://trace.ddbj.nig.ac.jp/DRASearch/submission?acc=DRA005606	renal cell carcinoma cell line
10412-106B7	CAGE sequencing	Illumina Genome Analyzer IIx	10412-106B7_NCig10054	DRX082727	DNA DataBank of Japan	DRA005606	http://trace.ddbj.nig.ac.jp/DRASearch/submission?acc=DRA005606	immortal human skin-derived cell line cell
10414-106B9	CAGE sequencing	Illumina Genome Analyzer IIx	10414-106B9_NCig10055	DRX082728	DNA DataBank of Japan	DRA005606	http://trace.ddbj.nig.ac.jp/DRASearch/submission?acc=DRA005606	maxillary sinus tumor cell line
10431-106D8	CAGE sequencing	Illumina Genome Analyzer IIx	10431-106D8_NCig10056	DRX082729	DNA DataBank of Japan	DRA005606	http://trace.ddbj.nig.ac.jp/DRASearch/submission?acc=DRA005606	immortal human uterine cervix-derived cell line cell
10436-106E4	CAGE sequencing	Illumina Genome Analyzer IIx	10436-106E4_NCig10057	DRX082730	DNA DataBank of Japan	DRA005606	http://trace.ddbj.nig.ac.jp/DRASearch/submission?acc=DRA005606	gastric signet ring cell adenocarcinoma
10442-106F1	CAGE sequencing	Illumina Genome Analyzer IIx	10442-106F1_NCig10058	DRX082731	DNA DataBank of Japan	DRA005606	http://trace.ddbj.nig.ac.jp/DRASearch/submission?acc=DRA005606	neurilemoma cell line
10444-106F3	CAGE sequencing	Illumina Genome Analyzer IIx	10444-106F3_NCig10059	DRX082732	DNA DataBank of Japan	DRA005606	http://trace.ddbj.nig.ac.jp/DRASearch/submission?acc=DRA005606	glioblastoma cell line
10454-106G4	CAGE sequencing	Illumina Genome Analyzer IIx	10454-106G4_NCig10060	DRX082733	DNA DataBank of Japan	DRA005606	http://trace.ddbj.nig.ac.jp/DRASearch/submission?acc=DRA005606	chronic myeloid leukemia cell line
10464-106H5	CAGE sequencing	Illumina Genome Analyzer IIx	10464-106H5_NCig10061	DRX082734	DNA DataBank of Japan	DRA005606	http://trace.ddbj.nig.ac.jp/DRASearch/submission?acc=DRA005606	acute lymphoblastic leukemia cell line
10508-107D4	CAGE sequencing	Illumina Genome Analyzer IIx	10508-107D4_NCig10062	DRX082735	DNA DataBank of Japan	DRA005606	http://trace.ddbj.nig.ac.jp/DRASearch/submission?acc=DRA005606	neuroblastoma cell line
10552-107I3	CAGE sequencing	Illumina Genome Analyzer IIx	10552-107I3_NCig10063	DRX082736	DNA DataBank of Japan	DRA005606	http://trace.ddbj.nig.ac.jp/DRASearch/submission?acc=DRA005606	cervical cancer cell line
10558-107I9	CAGE sequencing	Illumina Genome Analyzer IIx	10558-107I9_NCig10064	DRX082737	DNA DataBank of Japan	DRA005606	http://trace.ddbj.nig.ac.jp/DRASearch/submission?acc=DRA005606	osteosarcoma cell line
10410-106B5	CAGE sequencing	Illumina Genome Analyzer IIx	10410-106B5_NCig10065	DRX082738	DNA DataBank of Japan	DRA005606	http://trace.ddbj.nig.ac.jp/DRASearch/submission?acc=DRA005606	chondrosarcoma cell line
10441-106E9	CAGE sequencing	Illumina Genome Analyzer IIx	10441-106E9_NCig10066	DRX082739	DNA DataBank of Japan	DRA005606	http://trace.ddbj.nig.ac.jp/DRASearch/submission?acc=DRA005606	synovial sarcoma cell
10474-106I6	CAGE sequencing	Illumina Genome Analyzer IIx	10474-106I6_NCig10067	DRX082740	DNA DataBank of Japan	DRA005606	http://trace.ddbj.nig.ac.jp/DRASearch/submission?acc=DRA005606	myeloma cell line
10424-106D1	CAGE sequencing	Illumina Genome Analyzer IIx	10424-106D1_NCig10068	DRX082741	DNA DataBank of Japan	DRA005606	http://trace.ddbj.nig.ac.jp/DRASearch/submission?acc=DRA005606	lymphocytic leukemia cell line
10508-107D4	CAGE sequencing	Illumina Genome Analyzer IIx	10508-107D4_NCig10126	DRX082742	DNA DataBank of Japan	DRA005606	http://trace.ddbj.nig.ac.jp/DRASearch/submission?acc=DRA005606	neuroblastoma cell line
10552-107I3	CAGE sequencing	Illumina Genome Analyzer IIx	10552-107I3_NCig10127	DRX082743	DNA DataBank of Japan	DRA005606	http://trace.ddbj.nig.ac.jp/DRASearch/submission?acc=DRA005606	cervical cancer cell line
10558-107I9	CAGE sequencing	Illumina Genome Analyzer IIx	10558-107I9_NCig10128	DRX082744	DNA DataBank of Japan	DRA005606	http://trace.ddbj.nig.ac.jp/DRASearch/submission?acc=DRA005606	osteosarcoma cell line
10410-106B5	CAGE sequencing	Illumina Genome Analyzer IIx	10410-106B5_NCig10129	DRX082745	DNA DataBank of Japan	DRA005606	http://trace.ddbj.nig.ac.jp/DRASearch/submission?acc=DRA005606	chondrosarcoma cell line
10441-106E9	CAGE sequencing	Illumina Genome Analyzer IIx	10441-106E9_NCig10130	DRX082746	DNA DataBank of Japan	DRA005606	http://trace.ddbj.nig.ac.jp/DRASearch/submission?acc=DRA005606	synovial sarcoma cell
10474-106I6	CAGE sequencing	Illumina Genome Analyzer IIx	10474-106I6_NCig10131	DRX082747	DNA DataBank of Japan	DRA005606	http://trace.ddbj.nig.ac.jp/DRASearch/submission?acc=DRA005606	myeloma cell line
